# Supplementary material for: Characterization and field application of a novel dual-liquid gas leakage material: Mechanical properties and microscopic hydration mechanism
Source: PLoS One. 2023 Apr 12;18(4):e0284140. doi: 10.1371/journal.pone.0284140 (PMC10096304; doi:10.1371/journal.pone.0284140)
Supplement: S1 Data — (XLSX) [file pone.0284140.s001.xlsx]

## Sheet: Table 1
No.	Percentage of mass /%				Compressive strength /MPa
	Gypsum	Lime	Complex agent	Expansion agent		2h	1d	3d
1-1	70	30	2	0.02		3.59	5.66	6.15
1-2	75	25	2	0.02		3.01	3.69	5.37
1-3	80	20	2	0.02		4.52	6.28	7.59
1-4	85	15	2	0.02		4.69	5.31	5.28

## Sheet: Table 2
No.	Influencing factors
	A (%)	B (%)	C (%)	D
S1	A1(0.1)	B1(0.3)	C1(0.02)	D1(1.0)
S2	A2(0.1)	B2(0.5)	C2(0.03)	D2(1.2)
S3	A3(0.1)	B3(0.7)	C3(0.05)	D3(1.5)
S4	A4(0.3)	B4(0.3)	C4(0.03)	D4(1.5)
S5	A5(0.3)	B5(0.5)	C5(0.05)	D5(1.0)
S6	A6(0.3)	B6(0.7)	C6(0.02)	D6(1.2)
S7	A7(0.5)	B7(0.3)	C7(0.05)	D7(1.2)
S8	A8(0.5)	B8(0.5)	C8(0.02)	D8(1.5)
S9	A9(0.5)	B9(0.7)	C9(0.03)	D9(1.0)

## Sheet: Table 3
No.	Initial setting time /min	Final setting time /min	Fluidity	Expansion ratio /%	Compressive strength /MPa
			/mm		2h 3d 28d
S1	7	15	290	4.3	5.61	8.92	15.85
S2	9	26	355	7.2	4.19	5.27	10.51
S3	17	40	385	11.4	2.31	4.02	7.09
S4	14	25	330	10.2	3.26	4.64	9.36
S5	5	11	305	12.3	3	7.28	13.88
S6	6	17	312	5.7	5.12	9.07	14.3
S7	8	22	326	13.6	5.59	5.57	8.72
S8	10	19	346	5.4	3.68	5.89	9.79
S9	4	10	285	7.2	6.83	10.22	18.43

## Sheet: Table 4
Drilling field	No.	Inclination of borehole/°	Depth of borehole (m)	Diameter of borehole (mm)	Sealing material	The average depth of borehole (m)
1#	1#	3	115	113	Polyurethane sealing material	115
Drilling field	2#	4.5	115	113
	3#	5	115	113
	4#	5	115	113
	5#	5	115	113
2#	1#	3	115	113	Dual-liquid sealing material	115
Drilling field	2#	5	115	113
	3#	5	115	113
	4#	5	115	113
	5#	5	115	113
